# Supplementary material for: Dynamic Changes in Non-Invasive Markers of Liver Fibrosis Are Predictors of Liver Events after SVR in HCV Patients
Source: Viruses. 2023 May 26;15(6):1251. doi: 10.3390/v15061251 (PMC10302896; doi:10.3390/v15061251)
Supplement: Supplementary file 1 [file viruses-15-01251-s001.zip]

Archive with 1 entries (1 files):
- viruses-2384822-supplementary.pdf
